# Supplementary material for: Outbreak Caused by Multidrug-Resistant Mycobacterium Tuberculosis with Unusual Combination of Resistance Mutations, Northern Argentina, 2006–2022
Source: Emerg Infect Dis. 2025 Mar;31(3):601–6. doi: 10.3201/eid3103.241272 (PMC11878304; doi:10.3201/eid3103.241272)
Supplement: Appendix 2 — Characteristics of isolates from study of multidrug-resistant tuberculosis outbreak with unusual combination of resistance mutations, northern Argentina, 2006–2022. [file 24-1272-Techapp-s2.xlsx]

## Sheet: Table2.1.Isolates
Article DOI: https://doi.org/10.3201/eid3103.241272
EID cannot ensure accessibility for supplementary materials supplied by authors. Readers who have difficulty accessing supplementary content should contact the authors for assistance.
Outbreak Caused by Multidrug-Resistant Mycobacterium tuberculosis with Unusual Combination of Resistance Mutations, Northern Argentina, 2006–2022
Appendix 2 Table 2.1. Isolate characteristics
ID	province of isolation	year	sample	AFB in smear	In vitro growth	MAS-RIF	MAS-INH	DR_Status	RFLP pattern	MIRU-VNTR 15	WGS	Accession number
1.1	Chaco	2006	Sputum	positive	eugonic	rpoB435 + rpoB445	katG315 (weak inhA)	MDR	3 bands	NA	DONE	SRR30034929
2.1	Chaco	2008	NA	NA	eugonic	rpoB435 + rpoB445	katG315 + inhA	MDR	NA	NA	DONE	SRR30034928
3.1	Chaco	2010	NA	NA	eugonic	rpoB435 + rpoB445	katG315 + inhA	MDR	3 bands	NA	DONE	SRR30034917
3.2	Chaco	2012	NA	NA	eugonic	rpoB445	katG315	preXDR	NA	25353323343344D	DONE	SRR30034913
3.3	Chaco	2014	Sputum	NA	eugonic*	rpoB435 + rpoB445	katG315 (weak inhA)	preXDR	NA	253533233433445	NA	-
3.4	Chaco	2015	Sputum	NA	disgonic	rpoB435 + rpoB445	katG315	preXDR	NA	Mixed pattern	DONE	SRR30034909
4.1	Chaco	2010	NA	NA	eugonic	rpoB435 + rpoB445	katG315	MDR	3 bands	NA	DONE	SRR30034915
4.2	Chaco	2011	NA	NA	eugonic	rpoB435 + rpoB445	katG315 (weak inhA)	MDR	3 bands	25353323343344D	DONE	SRR30034914
5.1	Chaco	2013	NA	NA	eugonic	rpoB435	katG315	preXDR	NA	25353323343344D	DONE	SRR30034912
6.1	Chaco	2014	NA	NA	eugonic	rpoB435 (weak rpoB445)	katG315	preXDR	NA	25353323343344C	DONE	SRR30034911
6.2	Chaco	2018	NA	NA	eugonic	rpoB435 + rpoB445	katG315	preXDR	NA	NA	DONE	ERR4972539#
6.3	Chaco	2018	Sputum	positive	eugonic	rpoB435 + rpoB445	katG315	preXDR	NA	NA	DONE	ERS5458714#
6.4	CABA	2019	Sputum	NA	eugonic	rpoB435 (weak rpoB445)	katG315	XDR†	NA	NA	DONE	SRR30034921
7.1	Corrientes	2014	BAL	positive	eugonic	rpoB435 + rpoB445	katG315	MDR	NA	253533233433447	DONE	SRR30034910
8.1	Chaco	2016	Sputum	NA	eugonic	rpoB435 + rpoB445	katG315 (weak inhA)	MDR	NA	Mixed pattern	DONE	SRR30034927
9.1	Chaco	2017	Sputum	NA	eugonic	rpoB435 + rpoB445	katG315	MDR	NA	Mixed pattern	DONE	SRR30034926
9.2	Chaco	2017	NA	negative	eugonic	rpoB435 + rpoB445	katG315	MDR	NA	NA	DONE	SRR30034925
9.3	Chaco	2019	Sputum	positive	eugonic	rpoB435 + rpoB445	katG315	MDR	NA	NA	DONE	SRR30034922
9.4	Chaco	2019	Sputum	positive	eugonic	rpoB435 + rpoB445	katG315	preXDR	NA	NA	DONE	SRR30034920
9.5	Chaco	2020	Sputum	positive	eugonic*	rpoB435 + rpoB445	katG315	preXDR	NA	NA	NA	-
10.1	Chaco	2018	Sputum	positive	eugonic	(weak rpoB435 + weak rpoB445)	katG315 (weak inhA)	preXDR	NA	NA	DONE	SRR30034924
10.2	CABA	2019	Gastric lavage	positive	eugonic	rpoB445	katG315	preXDR‡	NA	NA	DONE	SRR30034923
10.3	CABA	2019	Gastric lavage	NA	eugonic	rpoB445	katG315 (weak inhA)	preXDR‡	NA	NA	LOW QC	-
10.4	CABA	2019	Gastric lavage	negative	eugonic	rpoB435 + rpoB445	katG315	XDR‡	NA	NA	DONE	SRR30034919
10.5	CABA	2020	Sputum	positive	not viable	rpoB435 + rpoB445	katG315 + inhA	NA	NA	NA	NA	-
11.1	Chaco	2020	Sputum	NA	contaminated†	rpoB435 + rpoB445	katG315 + inhA	NA	NA	NA	DONE	SRR30034918
11.2	Chaco	2020	Sputum	NA	not viable†	rpoB435 + rpoB445	katG315 + inhA	MDR	NA	253533233433448	NA	-
12.1	Buenos Aires	2021	Sputum	NA	eugonic	rpoB435 + rpoB445	katG315 + inhA	MDR	NA	NA	DONE	SRR30034916
12.2	Buenos Aires	2022	Sputum	positive	eugonic	rpoB435 + rpoB445	katG315	MDR	NA	NA	DONE	SRS21355702#
*These isolates could not be recovered from our collection and all the analysis were performed with the stored DNA extracted from the primary culture. †Resistant to linezolid (MIC 4 mg/L). ‡Isolate 10.2 had a discordant result for phenotypic susceptibility to CFZ (susceptible by MGIT, resistant by microplate dilution with a MIC of 2 mg/L (suggested ECOFF 0.25 mg/L) but was wt for Rv0678, while is…

## Sheet: Table2.2.SNP_matrix1
Appendix 2 Table2.2. SNP distance matrix among all the isolates included in WGS
	2.1	3.1	4.1	3.2	5.1	6.1	7.1	3.4	8.1	9.1	9.2	6.2	6.3	10.1	10.2	9.3	6.4	9.4	10.4	11.1	12.1	12.2		All the isolates
1.1	1	2	2	4	4	4	5	5	12	2	2	4	4	5	7	2	9	2	5	5	3	3		Mean	4.00368
2.1		1	1	3	3	3	4	4	13	1	1	3	3	4	6	1	8	1	4	4	2	2		Median	3
3.1			0	2	2	2	3	3	14	0	0	2	2	3	5	0	7	0	3	3	1	1		Min	0
4.1				2	2	2	3	3	14	0	0	2	2	3	5	0	7	0	3	3	1	1		Max	21
4.2				2	2	2	3	3	14	0	0	2	2	3	5	0	7	0	3	3	1	1
3.2					0	0	5	1	16	2	2	0	0	1	3	2	5	2	1	5	3	3
5.1						0	5	1	16	2	2	0	0	1	3	2	5	2	1	5	3	3
6.1							5	1	16	2	2	0	0	1	3	2	5	2	1	5	3	3
7.1								6	17	3	3	5	5	6	8	3	10	3	6	6	4	4
3.4									17	3	3	1	1	2	4	3	6	3	2	6	4	4
8.1										14	14	16	16	17	19	14	21	14	17	17	15	15
9.1											0	2	2	3	5	0	7	0	3	3	1	1
9.2												2	2	3	5	0	7	0	3	3	1	1
6.2													0	1	3	2	5	2	1	5	3	3
6.3														1	3	2	5	2	1	5	3	3
10.1															2	3	6	3	0	6	4	4
10.2																5	8	5	2	8	6	6
9.3																	7	0	3	3	1	1
6.4																		7	6	10	8	8
9.4																			3	3	1	1
10.4																				6	4	4
11.1																					4	4
12.1																						0

## Sheet: Table2.3.SNP_matrix2
Appendix 2 Table2.3. SNP distance matrix among the first isolate of each patient
	2.1	3.1	4.1	5.1	6.1	7.1	8.1	9.1	10.1	11.1	12.1		First isolate of each patient
1.1	1	2	2	4	4	5	12	2	5	5	3		Mean	4.92647
2.1		1	1	3	3	4	13	1	4	4	2		Median	3
3.1			0	2	2	3	14	0	3	3	1		Min	0
4.1				2	2	3	14	0	3	3	1		Max	17
5.1					0	5	16	2	1	5	3
6.1						5	16	2	1	5	3		First isolate of each patient, excluding patient 8
7.1							17	3	6	6	4		Mean	2.98246
8.1								14	17	17	15		Median	3
9.1									3	3	1		Min	0
10.1										6	4		Max	8
10.2										8	6
11.1											4		First isolate of patient 8 vs. the other patients
													Mean	15
													Median	15
													Min	12
													Max	17

## Sheet: Table2.4.Additional_patients
In the light of the genomic analysis, a wider epidemiological investigation was performed. Three addional cases, strongly suspected to be part of the outbreak, and three co-habitants that received chemoprophylaxis were identified. The additional epidemiologial information related to the confirmed patients, that were retrived during in this process were included in Table 1 and Figure 2.
Appendix 2 Table2.4. Additional epidemiological information of patients with clinical diagnosis and no isolate who belonged to the Ch outbreak
Patient / contact	Year	Age	Comments
Mother of patient 2	2010	71	Diagnosed in November 2010. Started treatment with amikacin, prothionamide, cycloserine, pyrazinamide and levofloxacin in December 2010. In January 2011, she refused to receive treatment. Sputum positive in July 2011. The exact date of death is unknown.
Mother of patient 6	unknown	unknown	The date of diagnosis is unknown, but considering the close relatedness, contemporaneity and fatal outcome, she was probably part of the outbreak. She had systemic lupus erythematosus. Died in 2013.
Brother of patient 6	2013	17	Diagnosed in September 2013 and initiated first line treatment. Died in November 2013.
Son of patient 4	unknown	unknown	Received chemoprophylaxis with INH (circa 2014).
Sister of patient 6	unknown	unknown	Received chemoprophylaxis with INH.
Niece of patient 10	unknown	unknown	Received chemoprophylaxis with INH.Co-habitant of patient 10.
Year: year of diagnosis/chemoprophylaxis. These patients were residents of Resistencia. Medical records for most of the study period were kept in paper and some of them were lost due to infrastructure problems.
